# Supplementary material for: Flexible Bioelectrodes-Integrated Miniaturized System for Unconstrained ECG Monitoring
Source: Sensors (Basel). 2025 Jul 6;25(13):4213. doi: 10.3390/s25134213 (PMC12252470; doi:10.3390/s25134213)
Supplement: Supplementary file 1 [file sensors-25-04213-s001.zip]

Archive with 6 entries (5 files):
- sensors-3695581-supplementary.pdf
- Video/
- Video/Video1.mp4
- Video/Video2.mp4
- Video/Video3.mp4
- Video/Video4.mp4
